# Supplementary material for: Identifying Immune-Specific Subtypes of Adrenocortical Carcinoma Based on Immunogenomic Profiling
Source: Biomolecules. 2023 Jan 4;13(1):104. doi: 10.3390/biom13010104 (PMC9855412; doi:10.3390/biom13010104)
Supplement: Supplementary file 1 [file biomolecules-13-00104-s001.zip]

Archive with 1 entries (1 files):
- biomolecules-1984375-supplementary.pdf
